# Supplementary material for: Assessment of the required performance and the development of corresponding program decision rules for neglected tropical diseases diagnostic tests: Monitoring and evaluation of soil-transmitted helminthiasis control programs as a case study
Source: PLoS Negl Trop Dis. 2021 Sep 14;15(9):e0009740. doi: 10.1371/journal.pntd.0009740 (PMC8480900; doi:10.1371/journal.pntd.0009740)
Supplement: S1 Data — (CSV) [file pntd.0009740.s004.csv]

Sensitivity	Specificity	Ntot	c2%	c10%	c20%	c50%	E overtreat	E undertreat
0.6	0.94	799	53	87	138	252	0.25	0.05
0.61	0.94	769	51	84	134	246	0.25	0.05
0.62	0.94	751	50	83	132	244	0.25	0.05
0.63	0.94	734	49	82	131	242	0.25	0.05
0.64	0.94	704	47	79	127	235	0.25	0.05
0.65	0.94	688	46	78	125	233	0.25	0.05
0.66	0.94	683	46	78	126	235	0.25	0.05
0.67	0.94	654	44	75	122	228	0.25	0.05
0.68	0.94	637	43	74	120	225	0.25	0.05
0.69	0.94	608	41	71	116	218	0.25	0.05
0.7	0.94	605	41	71	117	219	0.25	0.05
0.71	0.94	589	40	70	115	216	0.25	0.05
0.72	0.94	561	38	67	110	209	0.25	0.05
0.73	0.94	558	38	67	111	210	0.25	0.05
0.74	0.94	544	37	66	109	208	0.25	0.05
0.75	0.94	539	37	66	109	208	0.25	0.05
0.76	0.94	512	35	63	105	200	0.25	0.05
0.77	0.94	509	35	63	105	202	0.25	0.05
0.78	0.94	496	34	62	104	199	0.25	0.05
0.79	0.94	492	34	62	104	199	0.25	0.05
0.8	0.94	481	33	61	102	197	0.25	0.05
0.81	0.94	463	32	59	99	192	0.25	0.05
0.82	0.94	452	31	58	98	190	0.25	0.05
0.83	0.94	448	31	58	98	190	0.25	0.05
0.84	0.94	445	31	58	99	191	0.25	0.05
0.85	0.94	434	30	57	97	188	0.25	0.05
0.86	0.94	417	29	55	94	183	0.25	0.05
0.87	0.94	414	29	55	94	184	0.25	0.05
0.88	0.94	404	28	54	93	181	0.25	0.05
0.89	0.94	400	28	54	93	181	0.25	0.05
0.9	0.94	397	28	54	93	182	0.25	0.05
0.91	0.94	381	27	52	90	176	0.25	0.05
0.92	0.94	371	26	51	88	173	0.25	0.05
0.93	0.94	369	26	51	88	174	0.25	0.05
0.94	0.94	359	25	50	87	171	0.25	0.05
0.95	0.94	357	25	50	87	172	0.25	0.05
0.96	0.94	354	25	50	87	172	0.25	0.05
0.97	0.94	352	25	50	87	173	0.25	0.05
0.98	0.94	336	24	48	84	166	0.25	0.05
0.99	0.94	334	24	48	84	167	0.25	0.05
1	0.94	325	23	47	82	164	0.25	0.05
0.6	0.95	693	39	69	113	215	0.25	0.05
0.61	0.95	686	39	69	114	216	0.25	0.05
0.62	0.95	652	37	66	109	209	0.25	0.05
0.63	0.95	636	36	65	108	207	0.25	0.05
0.64	0.95	630	36	65	108	208	0.25	0.05
0.65	0.95	597	34	62	104	200	0.25	0.05
0.66	0.95	591	34	62	104	200	0.25	0.05
0.67	0.95	577	33	61	103	198	0.25	0.05
0.68	0.95	562	32	60	101	196	0.25	0.05
0.69	0.95	557	32	60	101	197	0.25	0.05
0.7	0.95	535	31	58	98	192	0.25	0.05
0.71	0.95	521	30	57	97	189	0.25	0.05
0.72	0.95	516	30	57	97	190	0.25	0.05
0.73	0.95	495	29	55	94	184	0.25	0.05
0.74	0.95	499	29	56	96	188	0.25	0.05
0.75	0.95	478	28	54	93	183	0.25	0.05
0.76	0.95	466	27	53	91	180	0.25	0.05
0.77	0.95	462	27	53	92	181	0.25	0.05
0.78	0.95	457	27	53	92	181	0.25	0.05
0.79	0.95	438	26	51	88	176	0.25	0.05
0.8	0.95	426	25	50	87	173	0.25	0.05
0.81	0.95	423	25	50	87	174	0.25	0.05
0.82	0.95	411	24	49	86	171	0.25	0.05
0.83	0.95	408	24	49	86	171	0.25	0.05
0.84	0.95	404	24	49	86	171	0.25	0.05
0.85	0.95	401	24	49	86	172	0.25	0.05
0.86	0.95	383	23	47	83	166	0.25	0.05
0.87	0.95	380	23	47	83	167	0.25	0.05
0.88	0.95	369	22	46	81	164	0.25	0.05
0.89	0.95	366	22	46	82	164	0.25	0.05
0.9	0.95	363	22	46	82	164	0.25	0.05
0.91	0.95	353	21	45	80	162	0.25	0.05
0.92	0.95	343	21	44	78	159	0.25	0.05
0.93	0.95	341	21	44	79	159	0.25	0.05
0.94	0.95	338	21	44	79	159	0.25	0.05
0.95	0.95	335	21	44	79	160	0.25	0.05
0.96	0.95	326	20	43	77	157	0.25	0.05
0.97	0.95	323	20	43	77	157	0.25	0.05
0.98	0.95	314	19	42	76	154	0.25	0.05
0.99	0.95	312	19	42	76	155	0.25	0.05
1	0.95	309	19	42	76	154	0.25	0.05
0.6	0.96	619	29	56	96	189	0.25	0.05
0.61	0.96	603	28	55	95	187	0.25	0.05
0.62	0.96	587	28	54	93	185	0.25	0.05
0.63	0.96	570	27	53	92	183	0.25	0.05
0.64	0.96	554	26	52	90	180	0.25	0.05
0.65	0.96	548	26	52	90	181	0.25	0.05
0.66	0.96	532	25	51	89	178	0.25	0.05
0.67	0.96	517	25	50	87	175	0.25	0.05
0.68	0.96	503	24	49	86	173	0.25	0.05
0.69	0.96	488	23	48	84	170	0.25	0.05
0.7	0.96	483	23	48	85	171	0.25	0.05
0.71	0.96	469	23	47	83	168	0.25	0.05
0.72	0.96	465	23	47	83	169	0.25	0.05
0.73	0.96	451	22	46	82	166	0.25	0.05
0.74	0.96	447	22	46	82	166	0.25	0.05
0.75	0.96	434	21	45	80	164	0.25	0.05
0.76	0.96	429	21	45	80	164	0.25	0.05
0.77	0.96	425	21	45	81	164	0.25	0.05
0.78	0.96	404	20	43	77	158	0.25	0.05
0.79	0.96	400	20	43	77	159	0.25	0.05
0.8	0.96	388	19	42	76	156	0.25	0.05
0.81	0.96	385	19	42	76	156	0.25	0.05
0.82	0.96	381	19	42	76	156	0.25	0.05
0.83	0.96	378	19	42	76	157	0.25	0.05
0.84	0.96	366	18	41	75	154	0.25	0.05
0.85	0.96	363	18	41	75	154	0.25	0.05
0.86	0.96	352	18	40	73	151	0.25	0.05
0.87	0.96	349	18	40	73	152	0.25	0.05
0.88	0.96	346	18	40	73	152	0.25	0.05
0.89	0.96	335	17	39	72	149	0.25	0.05
0.9	0.96	332	17	39	72	149	0.25	0.05
0.91	0.96	329	17	39	72	149	0.25	0.05
0.92	0.96	327	17	39	72	150	0.25	0.05
0.93	0.96	316	16	38	70	146	0.25	0.05
0.94	0.96	306	16	37	69	143	0.25	0.05
0.95	0.96	304	16	37	69	143	0.25	0.05
0.96	0.96	301	16	37	69	143	0.25	0.05
0.97	0.96	299	16	37	69	144	0.25	0.05
0.98	0.96	289	15	36	67	141	0.25	0.05
0.99	0.96	287	15	36	67	141	0.25	0.05
1	0.96	285	15	36	67	141	0.25	0.05
0.6	0.97	542	20	44	79	163	0.25	0.05
0.61	0.97	524	20	43	78	160	0.25	0.05
0.62	0.97	518	20	43	78	161	0.25	0.05
0.63	0.97	501	19	42	76	158	0.25	0.05
0.64	0.97	495	19	42	76	159	0.25	0.05
0.65	0.97	479	18	41	75	156	0.25	0.05
0.66	0.97	473	18	41	75	156	0.25	0.05
0.67	0.97	468	18	41	75	157	0.25	0.05
0.68	0.97	453	18	40	74	154	0.25	0.05
0.69	0.97	437	17	39	72	150	0.25	0.05
0.7	0.97	433	17	39	72	151	0.25	0.05
0.71	0.97	428	17	39	72	151	0.25	0.05
0.72	0.97	413	16	38	70	148	0.25	0.05
0.73	0.97	409	16	38	71	149	0.25	0.05
0.74	0.97	405	16	38	71	149	0.25	0.05
0.75	0.97	391	16	37	69	146	0.25	0.05
0.76	0.97	396	16	38	71	149	0.25	0.05
0.77	0.97	383	15	37	69	146	0.25	0.05
0.78	0.97	370	15	36	68	143	0.25	0.05
0.79	0.97	366	15	36	68	143	0.25	0.05
0.8	0.97	353	14	35	66	140	0.25	0.05
0.81	0.97	350	14	35	66	140	0.25	0.05
0.82	0.97	346	14	35	66	140	0.25	0.05
0.83	0.97	343	14	35	66	141	0.25	0.05
0.84	0.97	331	14	34	64	138	0.25	0.05
0.85	0.97	328	14	34	65	138	0.25	0.05
0.86	0.97	325	14	34	65	138	0.25	0.05
0.87	0.97	323	14	34	65	139	0.25	0.05
0.88	0.97	310	13	33	63	135	0.25	0.05
0.89	0.97	308	13	33	63	135	0.25	0.05
0.9	0.97	305	13	33	63	135	0.25	0.05
0.91	0.97	302	13	33	63	135	0.25	0.05
0.92	0.97	291	12	32	61	132	0.25	0.05
0.93	0.97	297	13	33	64	136	0.25	0.05
0.94	0.97	286	12	32	62	132	0.25	0.05
0.95	0.97	284	12	32	62	133	0.25	0.05
0.96	0.97	281	12	32	62	133	0.25	0.05
0.97	0.97	279	12	32	62	133	0.25	0.05
0.98	0.97	276	12	32	62	133	0.25	0.05
0.99	0.97	266	12	31	60	129	0.25	0.05
1	0.97	264	12	31	60	130	0.25	0.05
0.6	0.98	472	13	34	65	140	0.25	0.05
0.61	0.98	466	13	34	65	141	0.25	0.05
0.62	0.98	460	13	34	65	141	0.25	0.05
0.63	0.98	454	13	34	65	141	0.25	0.05
0.64	0.98	436	13	33	63	138	0.25	0.05
0.65	0.98	431	13	33	64	138	0.25	0.05
0.66	0.98	425	13	33	64	138	0.25	0.05
0.67	0.98	408	12	32	62	135	0.25	0.05
0.68	0.98	403	12	32	62	135	0.25	0.05
0.69	0.98	398	12	32	62	135	0.25	0.05
0.7	0.98	394	12	32	62	136	0.25	0.05
0.71	0.98	378	11	31	60	132	0.25	0.05
0.72	0.98	374	11	31	61	132	0.25	0.05
0.73	0.98	369	11	31	60	132	0.25	0.05
0.74	0.98	365	11	31	61	133	0.25	0.05
0.75	0.98	351	11	30	59	129	0.25	0.05
0.76	0.98	347	11	30	59	129	0.25	0.05
0.77	0.98	343	11	30	59	130	0.25	0.05
0.78	0.98	339	11	30	59	130	0.25	0.05
0.79	0.98	335	11	30	59	130	0.25	0.05
0.8	0.98	322	10	29	57	126	0.25	0.05
0.81	0.98	319	10	29	57	127	0.25	0.05
0.82	0.98	315	10	29	57	126	0.25	0.05
0.83	0.98	312	10	29	58	127	0.25	0.05
0.84	0.98	299	10	28	56	123	0.25	0.05
0.85	0.98	296	10	28	56	123	0.25	0.05
0.86	0.98	293	10	28	56	123	0.25	0.05
0.87	0.98	290	10	28	56	123	0.25	0.05
0.88	0.98	287	10	28	56	123	0.25	0.05
0.89	0.98	285	10	28	56	124	0.25	0.05
0.9	0.98	282	10	28	56	124	0.25	0.05
0.91	0.98	270	9	27	54	120	0.25	0.05
0.92	0.98	268	9	27	54	120	0.25	0.05
0.93	0.98	265	9	27	54	120	0.25	0.05
0.94	0.98	263	9	27	54	121	0.25	0.05
0.95	0.98	260	9	27	54	120	0.25	0.05
0.96	0.98	258	9	27	54	121	0.25	0.05
0.97	0.98	255	9	27	54	120	0.25	0.05
0.98	0.98	253	9	27	54	121	0.25	0.05
0.99	0.98	251	9	27	55	121	0.25	0.05
1	0.98	249	9	27	55	121	0.25	0.05
0.6	0.99	413	8	26	53	121	0.25	0.05
0.61	0.99	407	8	26	53	121	0.25	0.05
0.62	0.99	401	8	26	53	121	0.25	0.05
0.63	0.99	395	8	26	53	121	0.25	0.05
0.64	0.99	376	8	25	51	117	0.25	0.05
0.65	0.99	371	8	25	51	117	0.25	0.05
0.66	0.99	366	8	25	51	118	0.25	0.05
0.67	0.99	361	8	25	51	118	0.25	0.05
0.68	0.99	356	8	25	52	118	0.25	0.05
0.69	0.99	352	8	25	52	118	0.25	0.05
0.7	0.99	346	7	25	52	118	0.25	0.05
0.71	0.99	342	7	25	52	118	0.25	0.05
0.72	0.99	338	7	25	52	118	0.25	0.05
0.73	0.99	322	7	24	50	114	0.25	0.05
0.74	0.99	318	7	24	50	114	0.25	0.05
0.75	0.99	314	7	24	50	114	0.25	0.05
0.76	0.99	310	7	24	50	114	0.25	0.05
0.77	0.99	306	7	24	50	114	0.25	0.05
0.78	0.99	303	7	24	50	115	0.25	0.05
0.79	0.99	299	7	24	50	115	0.25	0.05
0.8	0.99	296	7	24	50	115	0.25	0.05
0.81	0.99	292	7	24	50	115	0.25	0.05
0.82	0.99	278	7	23	48	111	0.25	0.05
0.83	0.99	275	7	23	48	111	0.25	0.05
0.84	0.99	272	7	23	48	111	0.25	0.05
0.85	0.99	279	7	24	50	115	0.25	0.05
0.86	0.99	266	6	23	48	111	0.25	0.05
0.87	0.99	263	6	23	48	111	0.25	0.05
0.88	0.99	261	6	23	48	111	0.25	0.05
0.89	0.99	258	6	23	48	111	0.25	0.05
0.9	0.99	255	6	23	48	111	0.25	0.05
0.91	0.99	252	6	23	48	111	0.25	0.05
0.92	0.99	250	6	23	48	111	0.25	0.05
0.93	0.99	247	6	23	48	111	0.25	0.05
0.94	0.99	245	6	23	49	111	0.25	0.05
0.95	0.99	233	6	22	46	107	0.25	0.05
0.96	0.99	231	6	22	47	107	0.25	0.05
0.97	0.99	238	6	23	49	111	0.25	0.05
0.98	0.99	226	6	22	46	107	0.25	0.05
0.99	0.99	224	6	22	47	107	0.25	0.05
1	0.99	222	6	22	47	107	0.25	0.05
0.6	1	353	4	19	42	102	0.25	0.05
0.61	1	347	4	19	42	102	0.25	0.05
0.62	1	341	4	19	42	102	0.25	0.05
0.63	1	336	4	19	42	102	0.25	0.05
0.64	1	330	4	19	42	102	0.25	0.05
0.65	1	325	4	19	42	102	0.25	0.05
0.66	1	320	4	19	42	102	0.25	0.05
0.67	1	315	4	19	42	101	0.25	0.05
0.68	1	311	4	19	42	102	0.25	0.05
0.69	1	306	4	19	42	101	0.25	0.05
0.7	1	302	4	19	42	102	0.25	0.05
0.71	1	297	4	19	42	101	0.25	0.05
0.72	1	293	4	19	42	101	0.25	0.05
0.73	1	289	4	19	42	101	0.25	0.05
0.74	1	285	4	19	42	101	0.25	0.05
0.75	1	281	4	19	42	101	0.25	0.05
0.76	1	278	4	19	42	101	0.25	0.05
0.77	1	274	4	19	42	101	0.25	0.05
0.78	1	270	4	19	42	101	0.25	0.05
0.79	1	267	4	19	42	101	0.25	0.05
0.8	1	263	4	19	42	101	0.25	0.05
0.81	1	260	4	19	42	101	0.25	0.05
0.82	1	257	4	19	42	101	0.25	0.05
0.83	1	254	4	19	42	101	0.25	0.05
0.84	1	251	4	19	42	101	0.25	0.05
0.85	1	248	4	19	42	101	0.25	0.05
0.86	1	245	4	19	42	101	0.25	0.05
0.87	1	242	4	19	42	101	0.25	0.05
0.88	1	228	4	18	40	96	0.25	0.05
0.89	1	236	4	19	42	101	0.25	0.05
0.9	1	234	4	19	42	101	0.25	0.05
0.91	1	231	4	19	42	101	0.25	0.05
0.92	1	218	4	18	40	96	0.25	0.05
0.93	1	226	4	19	42	101	0.25	0.05
0.94	1	224	4	19	42	101	0.25	0.05
0.95	1	211	4	18	40	96	0.25	0.05
0.96	1	209	4	18	40	96	0.25	0.05
0.97	1	216	4	19	42	100	0.25	0.05
0.98	1	214	4	19	42	100	0.25	0.05
0.99	1	212	4	19	42	100	0.25	0.05
1	1	200	4	18	40	96	0.25	0.05
0.6	0.94	1213	84	136	214	389	0.1	0.05
0.61	0.94	1194	83	135	213	389	0.1	0.05
0.62	0.94	1148	80	131	207	379	0.1	0.05
0.63	0.94	1103	77	127	202	370	0.1	0.05
0.64	0.94	1085	76	126	201	369	0.1	0.05
0.65	0.94	1042	73	122	195	360	0.1	0.05
0.66	0.94	1025	72	121	194	359	0.1	0.05
0.67	0.94	992	70	118	190	352	0.1	0.05
0.68	0.94	975	69	117	189	350	0.1	0.05
0.69	0.94	935	66	113	183	341	0.1	0.05
0.7	0.94	919	65	112	182	339	0.1	0.05
0.71	0.94	903	64	111	181	338	0.1	0.05
0.72	0.94	873	62	108	176	331	0.1	0.05
0.73	0.94	850	61	106	173	326	0.1	0.05
0.74	0.94	835	60	105	172	324	0.1	0.05
0.75	0.94	821	59	104	171	323	0.1	0.05
0.76	0.94	806	58	103	170	321	0.1	0.05
0.77	0.94	785	57	101	167	316	0.1	0.05
0.78	0.94	764	55	99	164	312	0.1	0.05
0.79	0.94	743	54	97	161	307	0.1	0.05
0.8	0.94	730	53	96	160	305	0.1	0.05
0.81	0.94	717	52	95	159	303	0.1	0.05
0.82	0.94	704	51	94	157	301	0.1	0.05
0.83	0.94	692	51	93	156	299	0.1	0.05
0.84	0.94	672	49	91	153	294	0.1	0.05
0.85	0.94	660	49	90	152	291	0.1	0.05
0.86	0.94	648	48	89	150	289	0.1	0.05
0.87	0.94	636	47	88	149	287	0.1	0.05
0.88	0.94	625	46	87	148	285	0.1	0.05
0.89	0.94	613	46	86	146	282	0.1	0.05
0.9	0.94	602	45	85	145	280	0.1	0.05
0.91	0.94	591	44	84	143	278	0.1	0.05
0.92	0.94	580	43	83	142	276	0.1	0.05
0.93	0.94	569	43	82	140	273	0.1	0.05
0.94	0.94	565	43	82	141	274	0.1	0.05
0.95	0.94	555	42	81	139	272	0.1	0.05
0.96	0.94	544	41	80	138	269	0.1	0.05
0.97	0.94	540	41	80	138	269	0.1	0.05
0.98	0.94	530	40	79	137	267	0.1	0.05
0.99	0.94	520	40	78	135	264	0.1	0.05
1	0.94	510	39	77	134	262	0.1	0.05
0.6	0.95	1076	64	111	181	340	0.1	0.05
0.61	0.95	1047	62	109	178	336	0.1	0.05
0.62	0.95	1009	60	106	174	329	0.1	0.05
0.63	0.95	981	59	104	171	325	0.1	0.05
0.64	0.95	963	58	103	170	323	0.1	0.05
0.65	0.95	944	57	102	169	321	0.1	0.05
0.66	0.95	909	55	99	164	314	0.1	0.05
0.67	0.95	892	54	98	163	312	0.1	0.05
0.68	0.95	866	53	96	160	308	0.1	0.05
0.69	0.95	850	52	95	159	306	0.1	0.05
0.7	0.95	833	51	94	158	304	0.1	0.05
0.71	0.95	809	50	92	155	299	0.1	0.05
0.72	0.95	793	49	91	154	297	0.1	0.05
0.73	0.95	778	48	90	152	295	0.1	0.05
0.74	0.95	763	47	89	151	293	0.1	0.05
0.75	0.95	748	47	88	150	291	0.1	0.05
0.76	0.95	725	45	86	147	286	0.1	0.05
0.77	0.95	711	44	85	145	283	0.1	0.05
0.78	0.95	697	44	84	144	281	0.1	0.05
0.79	0.95	683	43	83	142	279	0.1	0.05
0.8	0.95	670	42	82	141	277	0.1	0.05
0.81	0.95	656	42	81	140	274	0.1	0.05
0.82	0.95	643	41	80	138	272	0.1	0.05
0.83	0.95	638	41	80	139	273	0.1	0.05
0.84	0.95	625	40	79	137	270	0.1	0.05
0.85	0.95	605	39	77	134	265	0.1	0.05
0.86	0.95	600	39	77	134	265	0.1	0.05
0.87	0.95	588	38	76	133	263	0.1	0.05
0.88	0.95	576	37	75	131	260	0.1	0.05
0.89	0.95	572	37	75	132	261	0.1	0.05
0.9	0.95	560	36	74	130	258	0.1	0.05
0.91	0.95	555	36	74	130	259	0.1	0.05
0.92	0.95	537	35	72	127	253	0.1	0.05
0.93	0.95	533	35	72	127	253	0.1	0.05
0.94	0.95	522	34	71	126	251	0.1	0.05
0.95	0.95	511	34	70	124	248	0.1	0.05
0.96	0.95	507	34	70	124	248	0.1	0.05
0.97	0.95	497	33	69	123	246	0.1	0.05
0.98	0.95	486	32	68	121	243	0.1	0.05
0.99	0.95	483	32	68	121	244	0.1	0.05
1	0.95	479	32	68	122	244	0.1	0.05
0.6	0.96	957	48	90	153	299	0.1	0.05
0.61	0.96	926	46	88	150	293	0.1	0.05
0.62	0.96	906	45	87	149	291	0.1	0.05
0.63	0.96	887	45	86	147	290	0.1	0.05
0.64	0.96	858	43	84	144	284	0.1	0.05
0.65	0.96	849	43	84	145	285	0.1	0.05
0.66	0.96	821	42	82	142	280	0.1	0.05
0.67	0.96	803	41	81	140	278	0.1	0.05
0.68	0.96	786	40	80	139	276	0.1	0.05
0.69	0.96	769	40	79	138	273	0.1	0.05
0.7	0.96	752	39	78	136	271	0.1	0.05
0.71	0.96	736	38	77	135	269	0.1	0.05
0.72	0.96	719	38	76	133	266	0.1	0.05
0.73	0.96	704	37	75	132	264	0.1	0.05
0.74	0.96	688	36	74	130	261	0.1	0.05
0.75	0.96	681	36	74	131	262	0.1	0.05
0.76	0.96	666	35	73	129	259	0.1	0.05
0.77	0.96	652	35	72	128	257	0.1	0.05
0.78	0.96	637	34	71	126	254	0.1	0.05
0.79	0.96	623	33	70	125	252	0.1	0.05
0.8	0.96	617	33	70	125	252	0.1	0.05
0.81	0.96	603	33	69	123	249	0.1	0.05
0.82	0.96	590	32	68	122	247	0.1	0.05
0.83	0.96	584	32	68	122	247	0.1	0.05
0.84	0.96	571	31	67	120	244	0.1	0.05
0.85	0.96	558	31	66	119	242	0.1	0.05
0.86	0.96	554	31	66	119	242	0.1	0.05
0.87	0.96	541	30	65	118	239	0.1	0.05
0.88	0.96	536	30	65	118	240	0.1	0.05
0.89	0.96	524	29	64	116	237	0.1	0.05
0.9	0.96	512	29	63	114	234	0.1	0.05
0.91	0.96	500	28	62	113	231	0.1	0.05
0.92	0.96	496	28	62	113	231	0.1	0.05
0.93	0.96	492	28	62	113	232	0.1	0.05
0.94	0.96	481	27	61	112	229	0.1	0.05
0.95	0.96	477	27	61	112	229	0.1	0.05
0.96	0.96	466	27	60	110	226	0.1	0.05
0.97	0.96	462	26	60	110	227	0.1	0.05
0.98	0.96	451	26	59	109	223	0.1	0.05
0.99	0.96	448	26	59	109	224	0.1	0.05
1	0.96	437	25	58	107	221	0.1	0.05
0.6	0.97	847	34	72	128	261	0.1	0.05
0.61	0.97	826	34	71	127	258	0.1	0.05
0.62	0.97	805	33	70	125	256	0.1	0.05
0.63	0.97	785	32	69	124	253	0.1	0.05
0.64	0.97	765	32	68	122	250	0.1	0.05
0.65	0.97	746	31	67	121	248	0.1	0.05
0.66	0.97	738	31	67	121	249	0.1	0.05
0.67	0.97	719	30	66	119	246	0.1	0.05
0.68	0.97	701	30	65	118	243	0.1	0.05
0.69	0.97	693	29	65	118	243	0.1	0.05
0.7	0.97	676	29	64	117	241	0.1	0.05
0.71	0.97	659	28	63	115	238	0.1	0.05
0.72	0.97	642	28	62	113	235	0.1	0.05
0.73	0.97	636	27	62	114	236	0.1	0.05
0.74	0.97	629	27	62	114	236	0.1	0.05
0.75	0.97	613	27	61	112	233	0.1	0.05
0.76	0.97	598	26	60	111	230	0.1	0.05
0.77	0.97	582	26	59	109	227	0.1	0.05
0.78	0.97	576	25	59	109	228	0.1	0.05
0.79	0.97	571	25	59	110	228	0.1	0.05
0.8	0.97	556	25	58	108	225	0.1	0.05
0.81	0.97	551	25	58	108	226	0.1	0.05
0.82	0.97	537	24	57	106	222	0.1	0.05
0.83	0.97	531	24	57	106	223	0.1	0.05
0.84	0.97	518	24	56	105	220	0.1	0.05
0.85	0.97	513	23	56	105	220	0.1	0.05
0.86	0.97	500	23	55	103	217	0.1	0.05
0.87	0.97	495	23	55	103	217	0.1	0.05
0.88	0.97	482	22	54	102	214	0.1	0.05
0.89	0.97	478	22	54	102	214	0.1	0.05
0.9	0.97	474	22	54	102	215	0.1	0.05
0.91	0.97	461	22	53	100	211	0.1	0.05
0.92	0.97	457	22	53	100	211	0.1	0.05
0.93	0.97	445	21	52	99	208	0.1	0.05
0.94	0.97	449	21	53	101	212	0.1	0.05
0.95	0.97	438	21	52	99	209	0.1	0.05
0.96	0.97	426	20	51	97	205	0.1	0.05
0.97	0.97	430	21	52	99	209	0.1	0.05
0.98	0.97	419	20	51	97	206	0.1	0.05
0.99	0.97	416	20	51	98	206	0.1	0.05
1	0.97	412	20	51	98	206	0.1	0.05
0.6	0.98	738	23	56	105	224	0.1	0.05
0.61	0.98	716	23	55	104	221	0.1	0.05
0.62	0.98	706	22	55	104	221	0.1	0.05
0.63	0.98	697	22	55	104	222	0.1	0.05
0.64	0.98	677	22	54	102	219	0.1	0.05
0.65	0.98	657	21	53	101	216	0.1	0.05
0.66	0.98	649	21	53	101	216	0.1	0.05
0.67	0.98	641	21	53	101	216	0.1	0.05
0.68	0.98	622	21	52	99	213	0.1	0.05
0.69	0.98	614	20	52	99	213	0.1	0.05
0.7	0.98	596	20	51	98	210	0.1	0.05
0.71	0.98	589	20	51	98	210	0.1	0.05
0.72	0.98	572	19	50	96	207	0.1	0.05
0.73	0.98	565	19	50	96	207	0.1	0.05
0.74	0.98	559	19	50	96	208	0.1	0.05
0.75	0.98	553	19	50	97	208	0.1	0.05
0.76	0.98	536	19	49	95	204	0.1	0.05
0.77	0.98	531	19	49	95	205	0.1	0.05
0.78	0.98	515	18	48	93	201	0.1	0.05
0.79	0.98	509	18	48	93	202	0.1	0.05
0.8	0.98	504	18	48	93	202	0.1	0.05
0.81	0.98	489	17	47	92	198	0.1	0.05
0.82	0.98	484	17	47	92	199	0.1	0.05
0.83	0.98	479	17	47	92	199	0.1	0.05
0.84	0.98	474	17	47	92	199	0.1	0.05
0.85	0.98	460	17	46	90	195	0.1	0.05
0.86	0.98	455	17	46	90	195	0.1	0.05
0.87	0.98	451	17	46	90	196	0.1	0.05
0.88	0.98	446	17	46	90	196	0.1	0.05
0.89	0.98	433	16	45	88	192	0.1	0.05
0.9	0.98	429	16	45	89	193	0.1	0.05
0.91	0.98	425	16	45	89	193	0.1	0.05
0.92	0.98	421	16	45	89	193	0.1	0.05
0.93	0.98	417	16	45	89	193	0.1	0.05
0.94	0.98	405	16	44	87	190	0.1	0.05
0.95	0.98	401	16	44	87	190	0.1	0.05
0.96	0.98	397	16	44	87	190	0.1	0.05
0.97	0.98	394	15	44	87	190	0.1	0.05
0.98	0.98	382	15	43	85	186	0.1	0.05
0.99	0.98	379	15	43	86	186	0.1	0.05
1	0.98	375	15	43	85	186	0.1	0.05
0.6	0.99	629	14	42	84	189	0.1	0.05
0.61	0.99	620	14	42	84	189	0.1	0.05
0.62	0.99	611	14	42	84	189	0.1	0.05
0.63	0.99	602	14	42	85	189	0.1	0.05
0.64	0.99	594	14	42	85	190	0.1	0.05
0.65	0.99	573	13	41	83	186	0.1	0.05
0.66	0.99	565	13	41	83	186	0.1	0.05
0.67	0.99	557	13	41	83	186	0.1	0.05
0.68	0.99	550	13	41	83	186	0.1	0.05
0.69	0.99	542	13	41	83	186	0.1	0.05
0.7	0.99	535	13	41	83	186	0.1	0.05
0.71	0.99	517	13	40	81	183	0.1	0.05
0.72	0.99	510	13	40	81	183	0.1	0.05
0.73	0.99	504	13	40	81	183	0.1	0.05
0.74	0.99	497	13	40	81	183	0.1	0.05
0.75	0.99	480	12	39	80	179	0.1	0.05
0.76	0.99	475	12	39	80	179	0.1	0.05
0.77	0.99	469	12	39	80	179	0.1	0.05
0.78	0.99	463	12	39	80	179	0.1	0.05
0.79	0.99	458	12	39	80	180	0.1	0.05
0.8	0.99	452	12	39	80	179	0.1	0.05
0.81	0.99	447	12	39	80	179	0.1	0.05
0.82	0.99	432	12	38	78	176	0.1	0.05
0.83	0.99	427	12	38	78	176	0.1	0.05
0.84	0.99	422	12	38	78	176	0.1	0.05
0.85	0.99	418	12	38	78	176	0.1	0.05
0.86	0.99	413	12	38	78	176	0.1	0.05
0.87	0.99	409	12	38	78	176	0.1	0.05
0.88	0.99	404	12	38	78	176	0.1	0.05
0.89	0.99	400	12	38	78	176	0.1	0.05
0.9	0.99	387	11	37	76	172	0.1	0.05
0.91	0.99	383	11	37	77	172	0.1	0.05
0.92	0.99	379	11	37	77	172	0.1	0.05
0.93	0.99	375	11	37	77	172	0.1	0.05
0.94	0.99	371	11	37	77	172	0.1	0.05
0.95	0.99	367	11	37	77	172	0.1	0.05
0.96	0.99	364	11	37	77	172	0.1	0.05
0.97	0.99	360	11	37	77	172	0.1	0.05
0.98	0.99	348	11	36	75	168	0.1	0.05
0.99	0.99	345	11	36	75	168	0.1	0.05
1	0.99	342	11	36	75	169	0.1	0.05
0.6	1	538	7	31	67	160	0.1	0.05
0.61	1	529	7	31	67	159	0.1	0.05
0.62	1	520	7	31	67	159	0.1	0.05
0.63	1	512	7	31	67	159	0.1	0.05
0.64	1	504	7	31	67	159	0.1	0.05
0.65	1	496	7	31	67	159	0.1	0.05
0.66	1	488	7	31	67	159	0.1	0.05
0.67	1	481	7	31	67	159	0.1	0.05
0.68	1	474	7	31	67	159	0.1	0.05
0.69	1	467	7	31	67	159	0.1	0.05
0.7	1	460	7	31	67	159	0.1	0.05
0.71	1	453	7	31	67	158	0.1	0.05
0.72	1	447	7	31	67	159	0.1	0.05
0.73	1	441	7	31	67	159	0.1	0.05
0.74	1	435	7	31	67	158	0.1	0.05
0.75	1	429	7	31	67	158	0.1	0.05
0.76	1	423	7	31	67	158	0.1	0.05
0.77	1	418	7	31	67	158	0.1	0.05
0.78	1	412	7	31	67	158	0.1	0.05
0.79	1	407	7	31	67	158	0.1	0.05
0.8	1	390	7	30	65	154	0.1	0.05
0.81	1	397	7	31	67	158	0.1	0.05
0.82	1	392	7	31	67	158	0.1	0.05
0.83	1	376	7	30	65	153	0.1	0.05
0.84	1	383	7	31	67	158	0.1	0.05
0.85	1	367	7	30	65	153	0.1	0.05
0.86	1	363	7	30	65	153	0.1	0.05
0.87	1	369	7	31	67	157	0.1	0.05
0.88	1	365	7	31	67	158	0.1	0.05
0.89	1	350	7	30	65	153	0.1	0.05
0.9	1	347	7	30	65	153	0.1	0.05
0.91	1	343	7	30	65	153	0.1	0.05
0.92	1	339	7	30	65	153	0.1	0.05
0.93	1	335	7	30	65	153	0.1	0.05
0.94	1	332	7	30	65	153	0.1	0.05
0.95	1	328	7	30	65	153	0.1	0.05
0.96	1	325	7	30	65	153	0.1	0.05
0.97	1	321	7	30	65	153	0.1	0.05
0.98	1	318	7	30	65	153	0.1	0.05
0.99	1	315	7	30	66	153	0.1	0.05
1	1	311	7	30	65	152	0.1	0.05
